# Supplementary material for: Forecasting and analysing global average temperature trends based on LSTM and ARIMA models
Source: PLoS One. 2025 Sep 3;20(9):e0330645. doi: 10.1371/journal.pone.0330645 (PMC12407413; doi:10.1371/journal.pone.0330645)
Supplement: S1 File — (ZIP) [file pone.0330645.s001.zip]

Archive with 14 entries (13 files):
- Data/
- Data/adf_result.xlsx
- Data/ARIMA_to_2067.xlsx
- Data/Global carbon dioxide data.xlsx
- Data/Global methane content.xlsx
- Data/Global nitrous oxide data.xlsx
- Data/Global sulphur hexafluoride data.xlsx
- Data/Naoa_Tempurature_data.xlsx
- Data/Ranking of climate growth rate.xlsx
- Data/Temperature data.xlsx
- Data/The first difference between ocean current and temperature.xlsx
- Data/Time Series Analysis (ARIMA) -Time series plot to 2050.xlsx
- Data/Time Series Analysis (ARIMA) -Time series plots to 2100.xlsx
- Data/Time Series Analysis (ARIMA)- Time series plot to 2040.xlsx
