# Supplementary material for: Forecasting and analysing global average temperature trends based on LSTM and ARIMA models
Source: PLoS One. 2025 Sep 3;20(9):e0330645. doi: 10.1371/journal.pone.0330645 (PMC12407413; doi:10.1371/journal.pone.0330645)
Supplement: S1 File — (ZIP) [file pone.0330645.s001.zip › Data/adf_result.xlsx]

## Sheet: ADF Test Result
	0
ADF Statistic	-2.30635
p-value	0.169929
Lags Used	3
Number of Observations Used	139
