# Supplementary material for: Forecasting and analysing global average temperature trends based on LSTM and ARIMA models
Source: PLoS One. 2025 Sep 3;20(9):e0330645. doi: 10.1371/journal.pone.0330645 (PMC12407413; doi:10.1371/journal.pone.0330645)
Supplement: S1 File — (ZIP) [file pone.0330645.s001.zip › Data/Global carbon dioxide data.xlsx]

## Sheet: 全球二氧化碳数据
year	mean	tem
1979	336.85	11.2344
1980	338.91	11.1244
1981	340.11	11.1244
1982	340.86	11.1244
1983	342.53	11.1844
1984	344.07	11.0844
1985	345.54	11.0944
1986	346.97	11.1644
1987	348.68	11.2944
1988	351.16	11.2544
1989	352.79	11.2344
1990	354.05	11.3744
1991	355.39	11.2344
1992	356.09	10.9944
1993	356.83	11.1644
1994	358.33	11.3644
1995	360.17	11.3844
1996	361.93	11.1544
1997	363.05	11.5844
1998	365.7	11.4244
1999	367.8	11.2844
2000	368.96	11.2644
2001	370.57	11.4644
2002	372.58	11.4344
2003	375.14	11.6844
2004	376.95	11.5444
2005	378.98	11.6244
2006	381.15	11.6244
2007	382.9	11.5044
2008	385.02	11.6144
2009	386.5	11.5844
2010	388.76	11.5744
2011	390.63	11.5544
2012	392.65	11.6444
2013	395.4	11.6044
2014	397.34	11.7044
2015	399.65	11.9744
2016	403.06	11.7344
2017	405.22	11.7544
2018	407.61	11.8644
2019	410.08	11.8844
2020	412.44	11.7644
2021	414.71	11.8244
