# Supplementary material for: Forecasting and analysing global average temperature trends based on LSTM and ARIMA models
Source: PLoS One. 2025 Sep 3;20(9):e0330645. doi: 10.1371/journal.pone.0330645 (PMC12407413; doi:10.1371/journal.pone.0330645)
Supplement: S1 File — (ZIP) [file pone.0330645.s001.zip › Data/Global methane content.xlsx]

## Sheet: Sheet1
year	mean	unc	tem
1984	1644.69	0.68	11.0844
1985	1657.29	0.67	11.0944
1986	1670.08	0.82	11.1644
1987	1682.71	0.48	11.2944
1988	1693.11	0.66	11.2544
1989	1704.54	0.54	11.2344
1990	1714.42	0.69	11.3744
1991	1724.84	0.72	11.2344
1992	1735.51	0.6	10.9944
1993	1736.49	0.44	11.1644
1994	1742.06	0.63	11.3644
1995	1748.82	0.47	11.3844
1996	1751.29	0.63	11.1544
1997	1754.54	0.36	11.5844
1998	1765.55	0.58	11.4244
1999	1772.39	0.54	11.2844
2000	1773.26	0.63	11.2644
2001	1771.2	0.53	11.4644
2002	1772.67	0.55	11.4344
2003	1777.31	0.52	11.6844
2004	1777.04	0.46	11.5444
2005	1774.13	0.55	11.6244
2006	1774.94	0.48	11.6244
2007	1781.39	0.6	11.5044
2008	1787	0.61	11.6144
2009	1793.53	0.65	11.5844
2010	1798.9	0.63	11.5744
2011	1803.14	0.6	11.5544
2012	1808.03	0.5	11.6444
2013	1813.43	0.66	11.6044
2014	1822.61	0.51	11.7044
2015	1834.23	0.53	11.9744
2016	1843.12	0.55	11.7344
2017	1849.67	0.59	11.7544
2018	1857.31	0.86	11.8644
2019	1866.59	0.62	11.8844
2020	1878.93	0.59	11.7644
2021	1895.32	0.61	11.8244
