# Supplementary material for: Forecasting and analysing global average temperature trends based on LSTM and ARIMA models
Source: PLoS One. 2025 Sep 3;20(9):e0330645. doi: 10.1371/journal.pone.0330645 (PMC12407413; doi:10.1371/journal.pone.0330645)
Supplement: S1 File — (ZIP) [file pone.0330645.s001.zip › Data/Global nitrous oxide data.xlsx]

## Sheet: Sheet1
year	mean	unc	tem
2001	316.36	0.14	11.4644
2002	316.94	0.12	11.4344
2003	317.63	0.12	11.6844
2004	318.26	0.12	11.5444
2005	318.91	0.1	11.6244
2006	319.82	0.13	11.6244
2007	320.44	0.13	11.5044
2008	321.5	0.13	11.6144
2009	322.27	0.12	11.5844
2010	323.19	0.12	11.5744
2011	324.21	0.12	11.5544
2012	325.05	0.12	11.6444
2013	325.94	0.12	11.6044
2014	327.08	0.12	11.7044
2015	328.17	0.12	11.9744
2016	328.95	0.12	11.7344
2017	329.74	0.11	11.7544
2018	330.9	0.12	11.8644
2019	331.88	0.12	11.8844
2020	333.03	0.13	11.7644
2021	334.31	0.11	11.8244
