# Supplementary material for: Forecasting and analysing global average temperature trends based on LSTM and ARIMA models
Source: PLoS One. 2025 Sep 3;20(9):e0330645. doi: 10.1371/journal.pone.0330645 (PMC12407413; doi:10.1371/journal.pone.0330645)
Supplement: S1 File — (ZIP) [file pone.0330645.s001.zip › Data/Global sulphur hexafluoride data.xlsx]

## Sheet: Sheet1
year	mean	unc	tem
1998	4.21	0	11.4244
1999	4.38	0	11.2844
2000	4.58	0	11.2644
2001	4.78	0	11.4644
2002	4.98	0	11.4344
2003	5.23	0	11.6844
2004	5.45	0	11.5444
2005	5.67	0	11.6244
2006	5.91	0	11.6244
2007	6.18	0	11.5044
2008	6.46	0	11.6144
2009	6.75	0	11.5844
2010	7.04	0	11.5744
2011	7.3	0	11.5544
2012	7.6	0	11.6444
2013	7.91	0	11.6044
2014	8.25	0	11.7044
2015	8.58	0	11.9744
2016	8.91	0	11.7344
2017	9.26	0	11.7544
2018	9.6	0.01	11.8644
2019	9.94	0	11.8844
2020	10.27	0	11.7644
2021	10.63	0.01	11.8244
