# Supplementary material for: Forecasting and analysing global average temperature trends based on LSTM and ARIMA models
Source: PLoS One. 2025 Sep 3;20(9):e0330645. doi: 10.1371/journal.pone.0330645 (PMC12407413; doi:10.1371/journal.pone.0330645)
Supplement: S1 File — (ZIP) [file pone.0330645.s001.zip › Data/Naoa_Tempurature_data.xlsx]

## Sheet: Sheet1
year	tem
1880	10.7144
1881	10.6544
1882	10.7144
1883	10.7244
1884	10.6744
1885	10.7544
1886	10.6344
1887	10.6244
1888	10.9844
1889	10.7044
1890	10.5944
1891	10.6544
1892	10.6744
1893	10.7044
1894	10.6544
1895	10.8344
1896	10.9644
1897	10.7644
1898	10.5644
1899	10.8544
1900	11.0244
1901	10.6244
1902	10.6244
1903	10.4344
1904	10.5244
1905	10.6944
1906	10.6644
1907	10.6544
1908	10.4444
1909	10.5844
1910	10.5144
1911	10.6244
1912	10.4044
1913	10.6344
1914	10.8444
1915	10.7144
1916	10.6644
1917	10.6144
1918	10.8344
1919	10.7044
1920	10.7144
1921	10.8844
1922	10.6644
1923	10.7544
1924	10.6344
1925	10.7744
1926	10.8644
1927	10.9544
1928	10.7844
1929	10.8044
1930	10.9244
1931	10.9844
1932	10.8544
1933	10.7444
1934	10.9144
1935	10.9144
1936	10.9344
1937	11.0444
1938	11.0244
1939	10.9444
1940	11.1044
1941	11.3644
1942	11.0144
1943	11.2044
1944	11.2644
1945	11.2244
1946	10.9444
1947	11.0044
1948	10.8844
1949	10.8844
1950	10.7844
1951	11.0744
1952	10.9544
1953	11.0644
1954	10.8944
1955	10.8244
1956	10.7544
1957	10.9744
1958	11.0144
1959	10.9444
1960	11.0044
1961	10.9244
1962	11.0644
1963	11.1644
1964	10.6944
1965	10.9644
1966	10.8744
1967	11.0944
1968	10.9944
1969	11.0344
1970	10.9244
1971	10.8644
1972	11.0344
1973	11.0144
1974	10.8744
1975	10.8244
1976	10.7544
1977	11.0644
1978	11.0144
1979	11.2344
1980	11.1244
1981	11.1244
1982	11.1244
1983	11.1844
1984	11.0844
1985	11.0944
1986	11.1644
1987	11.2944
1988	11.2544
1989	11.2344
1990	11.3744
1991	11.2344
1992	10.9944
1993	11.1644
1994	11.3644
1995	11.3844
1996	11.1544
1997	11.5844
1998	11.4244
1999	11.2844
2000	11.2644
2001	11.4644
2002	11.4344
2003	11.6844
2004	11.5444
2005	11.6244
2006	11.6244
2007	11.5044
2008	11.6144
2009	11.5844
2010	11.5744
2011	11.5544
2012	11.6444
2013	11.6044
2014	11.7044
2015	11.9744
2016	11.7344
2017	11.7544
2018	11.8644
2019	11.8844
2020	11.7644
2021	11.8244
2022	11.8344
