# Supplementary material for: Forecasting and analysing global average temperature trends based on LSTM and ARIMA models
Source: PLoS One. 2025 Sep 3;20(9):e0330645. doi: 10.1371/journal.pone.0330645 (PMC12407413; doi:10.1371/journal.pone.0330645)
Supplement: S1 File — (ZIP) [file pone.0330645.s001.zip › Data/Ranking of climate growth rate.xlsx]

## Sheet: Sheet1
year	tem	Temperature Change
1997	11.5844	0.0385497
1888	10.9844	0.0338841
1977	11.0644	0.0288253
1899	10.8544	0.0274506
1951	11.0744	0.0268906
1965	10.9644	0.0252468
1941	11.3644	0.0234141
2015	11.9744	0.0230682
1913	10.6344	0.0221059
2003	11.6844	0.0218638
1918	10.8344	0.0207265
1957	10.9744	0.0204567
1967	11.0944	0.0202309
1979	11.2344	0.0199738
1914	10.8444	0.0197472
1994	11.3644	0.017914
2001	11.4644	0.017755
1943	11.2044	0.0172501
1895	10.8344	0.0168944
1905	10.6944	0.0161529
1921	10.8844	0.0158664
1934	10.9144	0.0158221
1900	11.0244	0.0156618
1972	11.0344	0.0156474
1993	11.1644	0.0154624
1940	11.1044	0.0146193
1909	10.5844	0.0134043
1925	10.7744	0.0131648
1962	11.0644	0.0128153
1990	11.3744	0.0124617
1896	10.9644	0.0119988
1987	11.2944	0.0116441
1930	10.9244	0.0111065
1911	10.6244	0.0104618
1937	11.0444	0.01006
1953	11.0644	0.0100416
2008	11.6144	0.00956153
2018	11.8644	0.00935817
1963	11.1644	0.00903796
1904	10.5244	0.00862528
2014	11.7044	0.00861739
1923	10.7544	0.00843926
1926	10.8644	0.0083531
1927	10.9544	0.00828391
2012	11.6444	0.00778921
1885	10.7544	0.00749454
2005	11.6244	0.00692974
1986	11.1644	0.00630947
1891	10.6544	0.00566335
1882	10.7144	0.00563146
1931	10.9844	0.00549227
1960	11.0044	0.00548224
1947	11.0044	0.00548224
1983	11.1844	0.00539353
1944	11.2644	0.00535502
2021	11.8244	0.00510012
1958	11.0144	0.00364483
1969	11.0344	0.0036382
1893	10.7044	0.00281045
1892	10.6744	0.00187715
1929	10.8044	0.00185452
1936	10.9344	0.00183243
1995	11.3844	0.00175988
2017	11.7544	0.00170438
2019	11.8844	0.00168571
1920	10.7144	0.000934192
1883	10.7244	0.00093332
1985	11.0944	0.000902166
2022	11.8344	0.000845706
1949	10.8844	0
1981	11.1244	0
1935	10.9144	0
1982	11.1244	0
1902	10.6244	0
2006	11.6244	0
2010	11.5744	-0.000863227
1907	10.6544	-0.000937696
1887	10.6244	-0.000940341
2011	11.5544	-0.00172795
2000	11.2644	-0.00177235
1989	11.2344	-0.00177708
1938	11.0244	-0.00181087
1973	11.0144	-0.00181251
2009	11.5844	-0.00258299
2002	11.4344	-0.00261679
1906	10.6644	-0.0028052
2013	11.6044	-0.00343512
1988	11.2544	-0.00354157
1945	11.2244	-0.003551
1978	11.0144	-0.00451898
1975	10.8244	-0.00459794
1884	10.6744	-0.00466225
1916	10.6644	-0.0046666
1894	10.6544	-0.00467096
1917	10.6144	-0.00468848
1971	10.8644	-0.00549227
1881	10.6544	-0.00559992
1959	10.9444	-0.00635529
1955	10.8244	-0.0064253
1976	10.7544	-0.00646685
1956	10.7544	-0.00646685
1910	10.5144	-0.00661348
1939	10.9444	-0.0072566
1961	10.9244	-0.00726979
1966	10.8744	-0.00820835
1984	11.0844	-0.00894099
1968	10.9944	-0.00901352
1950	10.7844	-0.00918743
1980	11.1244	-0.00979132
1970	10.9244	-0.00996879
2020	11.7644	-0.0100972
1933	10.7444	-0.0101341
1890	10.5944	-0.0102761
2007	11.5044	-0.0103231
1952	10.9544	-0.0108358
1948	10.8844	-0.0109047
1886	10.6344	-0.0111582
1924	10.6344	-0.0111582
1932	10.8544	-0.0118349
2004	11.5444	-0.0119817
1915	10.7144	-0.0119877
1919	10.7044	-0.0119988
1999	11.2844	-0.0122544
1991	11.2344	-0.0123083
1974	10.8744	-0.0127106
1998	11.4244	-0.0138116
1954	10.8944	-0.0153645
1928	10.7844	-0.0155188
1903	10.4344	-0.0178833
1897	10.7644	-0.0182408
1898	10.5644	-0.0185797
1908	10.4444	-0.0197101
2016	11.7344	-0.0200427
1996	11.1544	-0.020203
1922	10.6644	-0.0202123
1912	10.4044	-0.020707
1992	10.9944	-0.0213629
1946	10.9444	-0.0249456
1889	10.7044	-0.0254906
1942	11.0144	-0.0307978
1901	10.6244	-0.036283
1964	10.6944	-0.0420979
1880	10.7144
