# Supplementary material for: Forecasting and analysing global average temperature trends based on LSTM and ARIMA models
Source: PLoS One. 2025 Sep 3;20(9):e0330645. doi: 10.1371/journal.pone.0330645 (PMC12407413; doi:10.1371/journal.pone.0330645)
Supplement: S1 File — (ZIP) [file pone.0330645.s001.zip › Data/Temperature data.xlsx]

## Sheet: 全球二氧化碳数据
year	tem
1979	11.2344
1980	11.1244
1981	11.1244
1982	11.1244
1983	11.1844
1984	11.0844
1985	11.0944
1986	11.1644
1987	11.2944
1988	11.2544
1989	11.2344
1990	11.3744
1991	11.2344
1992	10.9944
1993	11.1644
1994	11.3644
1995	11.3844
1996	11.1544
1997	11.5844
1998	11.4244
1999	11.2844
2000	11.2644
2001	11.4644
2002	11.4344
2003	11.6844
2004	11.5444
2005	11.6244
2006	11.6244
2007	11.5044
2008	11.6144
2009	11.5844
2010	11.5744
2011	11.5544
2012	11.6444
2013	11.6044
2014	11.7044
2015	11.9744
2016	11.7344
2017	11.7544
2018	11.8644
2019	11.8844
2020	11.7644
2021	11.8244
