# Supplementary material for: Forecasting and analysing global average temperature trends based on LSTM and ARIMA models
Source: PLoS One. 2025 Sep 3;20(9):e0330645. doi: 10.1371/journal.pone.0330645 (PMC12407413; doi:10.1371/journal.pone.0330645)
Supplement: S1 File — (ZIP) [file pone.0330645.s001.zip › Data/The first difference between ocean current and temperature.xlsx]

## Sheet: 编码数据_原始数据
year	OceanCurrent	tem	TempDiff
1950	1	10.7844	-0.1
1954	1	10.8944	-0.17
1955	1	10.8244	-0.07
1956	1	10.7544	-0.07
1957	2	10.9744	0.22
1958	2	11.0144	0.04
1963	2	11.1644	0.1
1964	1	10.6944	-0.47
1965	2	10.9644	0.27
1969	2	11.0344	0.04
1970	1	10.9244	-0.11
1971	1	10.8644	-0.06
1972	2	11.0344	0.17
1973	1	11.0144	-0.02
1974	1	10.8744	-0.14
1975	1	10.8244	-0.05
1982	2	11.1244	0
1983	2	11.1844	0.06
1984	1	11.0844	-0.1
1985	1	11.0944	0.01
1986	2	11.1644	0.07
1987	2	11.2944	0.13
1988	1	11.2544	-0.04
1989	1	11.2344	-0.02
1991	2	11.2344	-0.14
1992	2	10.9944	-0.24
1994	2	11.3644	0.2
1995	1	11.3844	0.02
1996	1	11.1544	-0.23
1997	2	11.5844	0.43
1998	1	11.4244	-0.16
1999	1	11.2844	-0.14
2000	1	11.2644	-0.02
2002	2	11.4344	-0.03
2007	1	11.5044	-0.12
2008	1	11.6144	0.11
2009	2	11.5844	-0.03
2014	2	11.7044	0.1
2015	2	11.9744	0.27
2017	1	11.7544	0.02
2020	1	11.7644	-0.12
2021	1	11.8244	0.06
2022	1	11.8344	0.01

## Sheet: 编码与标签
题干	编码	选项
year
OceanCurrent
	1	拉尼娜
	2	厄尔尼诺
