# Supplementary material for: Forecasting and analysing global average temperature trends based on LSTM and ARIMA models
Source: PLoS One. 2025 Sep 3;20(9):e0330645. doi: 10.1371/journal.pone.0330645 (PMC12407413; doi:10.1371/journal.pone.0330645)
Supplement: S1 File — (ZIP) [file pone.0330645.s001.zip › Data/Time Series Analysis (ARIMA) -Time series plot to 2050.xlsx]

## Sheet: Sheet1
Year	Original Temperature	Predicted Temperature
1880	10.7144
1881	10.6544	10.7225
1882	10.7144	10.6865
1883	10.7244	10.7156
1884	10.6744	10.7286
1885	10.7544	10.7029
1886	10.6344	10.7472
1887	10.6244	10.6958
1888	10.9844	10.6715
1889	10.7044	10.8573
1890	10.5944	10.7486
1891	10.6544	10.6801
1892	10.6744	10.7306
1893	10.7044	10.6868
1894	10.6544	10.7052
1895	10.8344	10.7198
1896	10.9644	10.764
1897	10.7644	10.8638
1898	10.5644	10.8111
1899	10.8544	10.6885
1900	11.0244	10.8217
1901	10.6244	10.914
1902	10.6244	10.7289
1903	10.4344	10.743
1904	10.5244	10.6221
1905	10.6944	10.5763
1906	10.6644	10.7011
1907	10.6544	10.6701
1908	10.4444	10.6514
1909	10.5844	10.6007
1910	10.5144	10.6029
1911	10.6244	10.567
1912	10.4044	10.6304
1913	10.6344	10.5172
1914	10.8444	10.5982
1915	10.7144	10.7445
1916	10.6644	10.6817
1917	10.6144	10.6872
1918	10.8344	10.6866
1919	10.7044	10.7415
1920	10.7144	10.7276
1921	10.8844	10.739
1922	10.6644	10.8115
1923	10.7544	10.7305
1924	10.6344	10.7661
1925	10.7744	10.7164
1926	10.8644	10.7502
1927	10.9544	10.8267
1928	10.7844	10.8774
1929	10.8044	10.8187
1930	10.9244	10.8387
1931	10.9844	10.8906
1932	10.8544	10.9219
1933	10.7444	10.8952
1934	10.9144	10.8357
1935	10.9144	10.8949
1936	10.9344	10.9101
1937	11.0444	10.9196
1938	11.0244	10.9958
1939	10.9444	11.0014
1940	11.1044	10.9674
1941	11.3644	11.0617
1942	11.0144	11.1999
1943	11.2044	11.0664
1944	11.2644	11.1707
1945	11.2244	11.225
1946	10.9444	11.1798
1947	11.0044	11.0979
1948	10.8844	11.0908
1949	10.8844	10.9868
1950	10.7844	10.9801
1951	11.0744	10.9211
1952	10.9544	11.0071
1953	11.0644	10.9944
1954	10.8944	11.0355
1955	10.8244	10.9716
1956	10.7544	10.9187
1957	10.9744	10.8705
1958	11.0144	10.9461
1959	10.9444	10.9813
1960	11.0044	10.9601
1961	10.9244	11.0015
1962	11.0644	10.966
1963	11.1644	11.0216
1964	10.6944	11.1041
1965	10.9644	10.8795
1966	10.8744	10.9738
1967	11.0944	10.9548
1968	10.9944	10.9971
1969	11.0344	11.0247
1970	10.9244	11.0337
1971	10.8644	10.9691
1972	11.0344	10.9543
1973	11.0144	11.0157
1974	10.8744	11.0013
1975	10.8244	10.9551
1976	10.7544	10.9213
1977	11.0644	10.852
1978	11.0144	10.99
1979	11.2344	10.9982
1980	11.1244	11.0987
1981	11.1244	11.1166
1982	11.1244	11.107
1983	11.1844	11.1228
1984	11.0844	11.165
1985	11.0944	11.1148
1986	11.1644	11.1227
1987	11.2944	11.1647
1988	11.2544	11.2178
1989	11.2344	11.2339
1990	11.3744	11.2415
1991	11.2344	11.3086
1992	10.9944	11.2647
1993	11.1644	11.1427
1994	11.3644	11.2001
1995	11.3844	11.2887
1996	11.1544	11.3121
1997	11.5844	11.2452
1998	11.4244	11.439
1999	11.2844	11.3966
2000	11.2644	11.3319
2001	11.4644	11.3506
2002	11.4344	11.4021
2003	11.6844	11.4049
2004	11.5444	11.5675
2005	11.6244	11.5247
2006	11.6244	11.5623
2007	11.5044	11.6217
2008	11.6144	11.5363
2009	11.5844	11.5926
2010	11.5744	11.6146
2011	11.5544	11.5703
2012	11.6444	11.5891
2013	11.6044	11.6391
2014	11.7044	11.6
2015	11.9744	11.6747
2016	11.7344	11.8318
2017	11.7544	11.7311
2018	11.8644	11.766
2019	11.8844	11.8439
2020	11.7644	11.8203
2021	11.8244	11.8096
2022	11.8344	11.8483
2023		11.82
2024		11.8375
2025		11.861
2026		11.8475
2027		11.8643
2028		11.8812
2029		11.8741
2030		11.8897
2031		11.9026
2032		11.9001
2033		11.9145
2034		11.9249
2035		11.9258
2036		11.9389
2037		11.9478
2038		11.9512
2039		11.9631
2040		11.9713
2041		11.9762
2042		11.9872
2043		11.995
2044		12.0011
2045		12.0113
2046		12.0189
2047		12.0258
2048		12.0354
2049		12.0429
2050		12.0503
